# Supplementary material for: The Pork Meat or the Environment of the Production Facility? The Effect of Individual Technological Steps on the Bacterial Contamination in Cooked Hams
Source: Microorganisms. 2022 May 27;10(6):1106. doi: 10.3390/microorganisms10061106 (PMC9229742; doi:10.3390/microorganisms10061106)
Supplement: Supplementary file 1 [file microorganisms-10-01106-s001.zip]

Archive with 1 entries (1 files):
- microorganisms-1721849-supplementary.pdf
